# Supplementary material for: Validation of the Novel Web-Based Application HUMTELEMED for a Comprehensive Assessment of Cardiovascular Risk Based on the 2021 European Society of Cardiology Guidelines
Source: J Clin Med. 2024 Apr 16;13(8):2295. doi: 10.3390/jcm13082295 (PMC11050958; doi:10.3390/jcm13082295)
Supplement: Supplementary file 1 [file jcm-13-02295-s001.zip]

Archive with 1 entries (1 files):
- jcm-2940771-supplementary.pdf
